# Supplementary material for: T. vaginalis Infection Is Associated with Increased IL-8 and TNFr1 Levels but with the Absence of CD38 and HLADR Activation in the Cervix of ESN
Source: PLoS One. 2015 Jun 17;10(6):e0130146. doi: 10.1371/journal.pone.0130146 (PMC4470998; doi:10.1371/journal.pone.0130146)
Supplement: S1 Dataset — (XLSX) [file pone.0130146.s001.xlsx]

## Sheet: Sheet1
PID	IL_6	IL_8	IL_10	IP_10	Rantes	sTNFr1	Datecollected	DateofRisk	Age_year	Trichinfection	BV	Gonorrhea	Chlamydia	Non_Trich_infection	Contraception	unprotectedsex7days	unprotectedpartners6mo	Condom_only	Condom_other	Contracep_other	Nocontraception	Menstrual_phase
1001	78.54	646.07	0.53	25.46	14.33	249.402	2011-03-22	2011-02-15	47	0	0	0	0	0	1	2	1	1	0	0	1	2
1002	0.0001	0.0001	0.0001	0.0001	21.88	532.757	2011-04-07	2011-04-07	40	1	0	0	0	0	2	1	1	0	1	0	1	2
1003	10.06	2537.51	0.99	76.01	7.07	662.025	2011-02-15	2011-02-15	46	1	0	0	0	0	2	4	4	0	1	0	1	1
1004	0.92	147.33	0.0001	11.46	10.06	153.512	2011-03-17	2011-03-17	36	0	0	0	0	0	1	1	1	1	0	0	1	2
1006	51.43	5363.45	2.37	15.71	67.92	876.268	2011-02-17	2011-02-17	44	1	0	0	0	0	2	1	1	0	1	0	1	2
1007	1.42	531.14	0.05	94.48	18.93	191.559	2011-03-24	2011-03-24	44	0	0	0	0	0	1	7	1	1	0	0	1	2
1010	29.84	1954.09	1.26	8.16	32.01	543.833	2011-02-17	2011-02-17	47	0	0	0	0	0	2	0	1	0	1	0	1	3
1011	17.62	3497.95	1.13	34.73	9.36	814.358	2011-03-29	2011-03-29	45	1	0	0	0	0	0	3	1	0	0	0	0	2
1013	4.15	793.59	0.53	57.19	24.63	368.151	2011-02-17	2011-02-17	46	0	0	0	0	0	1	5	2	1	0	0	1	1
1016	33.04	1322.94	0.0001	76.3	19.16	670.987	2011-02-17	2011-02-17	39	1	1	0	0	1	2	0	0	0	1	0	1	1
1018	1.04	298.36	3.26	34.25	7.07	111.733	2011-03-23	2011-03-23	47	0	0	0	0	0	3	0	1	0	0	1	1	2
1019	152.29	2863.93	0.99	516.72	173.77	674.616	2011-03-28	2011-03-28	38	0	0	1	0	1	2	4	11	0	1	0	1	2
1021	2.79	583.35	0.0001	0.0001	0.0001	81.725	2011-03-22	2011-03-22	43	0	1	0	1	1	2	1	3	0	1	0	1	1
1022	17.09	3533.59	1.2	300.78	0.0001	722.313	2011-03-31	2011-03-17	28	0	0	0	0	0	1	1	1	1	0	0	1	2
1024	5.14	541.19	1.26	30.72	10.06	328.584	2011-03-21	2011-03-21	37	0	0	0	0	0	1	0	0	1	0	0	1	1
1025	0.41	5047.32	0.21	33.89	9.36	421.253	2011-03-21	2011-03-21	43	1	0	0	0	0	2	1	2	0	1	0	1	2
1026	90.46	679.46	1.85	163.2	20.32	717.67	2011-03-22	2011-03-22	36	1	0	0	0	0	1	1	3	1	0	0	1	2
1027	16.47	4249.24	2.47	521.65	8.26	1096.8	2011-03-28	2011-03-28	38	0	0	0	1	1	1	1	5	1	0	0	1	2
1028	40.5	265.06	0.0001	24.52	13.48	191.391	2011-04-13	2011-04-13	43	0	1	0	0	1	0	0	2	0	0	0	0	1
1030	5.38	265.76	0.0001	39.83	15.94	300.251	2011-04-19	2011-04-19	38	1	0	0	0	0	3	1	2	0	0	1	1	2
1031	0.0001	566.41	0.0001	0.0001	11.05	127.826	2011-03-24	2011-03-24	41	0	0	0	0	0	1	1	1	1	0	0	1	2
1033	3.9	1152.11	0.85	20.89	0.0001	350.707	2011-04-12	2011-04-12	40	1	0	0	0	0	1	3	3	1	0	0	1	2
1036	8.25	18.95	5	2.69	0.0001	47.91	2011-04-18	2010-10-14	42	0	0	0	0	1	0	6	8	0	0	0	0	1
1037	0.0001	200.79	0.0001	9.62	17.47	63.524	2011-04-26	2011-04-26	46	0	0	0	0	0	1	0	1	1	0	0	1	3
1039	36.45	1219.28	0.77	31.22	30.94	461.571	2011-04-26	2011-04-26	41	0	0	0	0	0	0	0	1	0	0	0	0	1
1047	69.71	1732.05	0.05	248.52	24.63	838.807	2011-03-22	2011-03-22	39	1	0	0	0	0	1	0	2	1	0	0	1	1
1052	774.14	6240.1	3.82	159.05	0.0001	461.247	2011-02-15	2011-01-11	44	0	0	0	0	0	0	0	3	0	0	0	0	1
1053	0.0001	243.08	0.0001	0.0001	9.71	587.872	2011-02-22	2011-01-19	42	0	0	0	0	0	0	7	21	0	0	0	0	2
1055	0.67	335.05	0.53	28.9	41.04	281.198	2011-03-17	2011-01-11	43	0	0	0	0	0	1	1	2	1	0	0	1	2
1056	3.22	1546.44	1.13	124.14	7.48	801.569	2011-01-25	2011-01-11	40	0	0	0	0	0	1	17	21	1	0	0	1	2
1057	3.53	1459.25	2.71	6.56	30.03	497.948	2011-02-10	2011-01-13	37	0	0	0	0	0	1	8	10	1	0	0	1	3
1058	10.49	814.66	3.22	11.18	5.75	334.396	2011-04-06	2001-01-13	41	1	0	0	0	0	1	3	1	1	0	0	1	1
1059	4.27	645.86	0.7	15.71	0.0001	267.957	2011-03-24	2011-03-24	41	0	0	0	0	0	1	0	5	1	0	0	1	2
1060	0.0001	5314.4	0.0001	0.0001	6.2	243.449	2011-03-31	2011-03-31	45	1	1	0	0	1	1	2	1	1	0	0	1	1
1061	0.92	3789.24	0.0001	32.26	7.48	259.375	2011-03-31	2011-03-31	45	0	1	0	0	1	0	3	6	0	0	0	0	1
1062	30.47	1195.1	0.53	33.59	0.0001	328.584	2011-03-31	2011-03-31	41	1	0	0	0	0	1	4	2	1	0	0	1	1
1063	27.5	390.49	0.0001	34.49	16.46	338.071	2011-03-31	2011-03-31	41	0	0	0	0	0	1	0	0	1	0	0	1	3
1064	29.37	3096.57	1.85	164.24	0.0001	1369.72	2011-04-04	2011-04-04	43	0	1	0	1	1	3	20	12	0	0	1	1	2
1065	0.38	72.99	0.0001	0.0001	0.0001	84.409	2011-04-04	2011-04-04	41	0	0	0	0	1	3	1	11	0	0	1	1	2
1066	0.09	42.42	0.0001	0.0001	0.0001	37.311	2011-04-04	2011-04-04	42	0	0	0	0	0	1	0	1	1	0	0	1	1
1067	3.84	1995.47	0.0001	17.22	20.09	367.36	2011-04-04	2011-04-04	37	1	0	0	0	0	1	1	1	1	0	0	1	2
1068	91.24	1275.26	1.8	400.9	0.0001	784.322	2011-04-06	2011-04-06	46	1	0	0	0	0	1	1	1	1	0	0	1	2
1069	8.83	1517.01	1.26	20.46	19.16	255.264	2011-04-06	2011-04-06	39	1	0	0	0	0	1	1	2	1	0	0	1	2
1070	31.38	844.64	2.27	49.86	7.88	531.321	2011-04-07	2011-04-07	35	0	0	0	0	0	2	1	3	0	1	0	1	3
1071	46.87	180.37	0.7	42.63	11.37	941.492	2011-04-13	2011-04-13	31	0	0	0	0	0	1	0	0	1	0	0	1	1
1072	58.48	1374.44	0.77	268.59	0.0001	810.067	2011-04-14	2011-04-14	48	1	0	0	0	0	2	0	0	0	1	0	1	2
1073	0.54	131.04	0.0001	42.35	9	121.048	2011-04-18	2011-04-18	42	0	0	0	0	0	1	0	20	1	0	0	1	1
1075	0.0001	556.47	0.77	0.47	16.46	164.542	2011-04-21	2011-04-19	44	0	0	0	0	0	0	7	6	0	0	0	0	2
1076	30.85	285.89	0.99	13.35	0.0001	559.816	2011-04-19	2011-04-19	44	1	0	0	0	0	1	1	1	1	0	0	1	2
1077	0.79	671.21	0.0001	26.71	0.0001	261.077	2011-04-21	2011-04-21	42	1	0	0	0	0	1	2	1	1	0	0	1	1
1084	10.31	803.74	0.0001	9.62	9.71	429.54	2011-05-10	2011-05-10	44	1	0	0	0	0	1	0	0	1	0	0	1	2
2002	0.41	73.3	0.0001	0.47	9.36	50.776	2011-03-23	2011-03-23	33	0	0	0	0	0	1	3	2	1	0	0	1	1
2003	15.12	2168.96	0.0001	70.35	20.09	315.333	2011-04-27	2011-04-27	33	0	0	0	0	0	1	1	5	1	0	0	1	1
4003	0.73	173.12	0.0001	0.0001	0.0001	173.531	2011-02-17	2011-02-17	55	0	0	0	0	0	0	0	0	0	0	0	0	3
4004	1.2	166.36	0.0001	19.43	11.68	85.76	2011-02-22	2011-02-22	31	0	0	0	0	0	1	0	0	1	0	0	1	2
4006	2.42	82.67	2.01	292.21	27.21	428.652	2011-03-22	2011-03-22	47	0	0	0	0	0	1	1	1	1	0	0	1	2
4008	3.41	313.05	0.0001	93.3	11.99	148.425	2011-02-10	2011-02-10	51	0	0	0	0	0	2	0	7	0	1	0	1	3
4009	13.48	858.06	0.0001	179.05	16.46	425.635	2011-02-22	2011-02-22	54	0	0	0	0	0	0	1	1	0	0	0	0	3
4013	11.45	940.71	0.0001	11.93	75.23	131.055	2011-03-24	2011-03-24	48	0	0	0	0	0	1	0	1	1	0	0	1	3
4014	25.47	869.59	2.57	17.69	51.97	328.825	2011-03-09	2011-03-09	48	1	0	0	0	0	1	2	3	1	0	0	1	1
4015	0.16	156.28	0.0001	0.0001	0.0001	111.999	2011-03-23	2011-03-23	49	0	0	0	0	0	0	0	0	0	0	0	0	3
4016	4.37	565.64	0.53	2.87	0.0001	194.768	2011-04-04	2011-04-04	41	0	0	0	0	0	3	0	1	0	0	1	1	2
4018	0.0001	683.8	1.26	4.75	32.19	187.38	2011-03-17	2011-03-17	54	0	0	0	0	0	0	0	0	0	0	0	0	3
4019	2.6	1869.6	0.7	1.15	15.94	612.775	2011-03-22	2011-03-22	57	0	0	0	0	0	2	0	1	0	1	0	1	3
4020	86.53	2289.71	0.92	73.74	194.93	750.086	2011-04-05	2011-04-05	51	0	0	0	0	0	0	0	0	0	0	0	0	1
	Notes:
	Menstrual phase: 1=luteal phase, 2=follicular phase, 3=menopause
	Condom_other: using condom+ other form of contraception
