# Supplementary material for: T. vaginalis Infection Is Associated with Increased IL-8 and TNFr1 Levels but with the Absence of CD38 and HLADR Activation in the Cervix of ESN
Source: PLoS One. 2015 Jun 17;10(6):e0130146. doi: 10.1371/journal.pone.0130146 (PMC4470998; doi:10.1371/journal.pone.0130146)
Supplement: S2 Dataset — (XLS) [file pone.0130146.s002.xls]

## Sheet: Merged_cytobrush_data_Tcellacti
PID	Specdatemonth	Specdateday	Specdateyear	Specdatecomplete	Comments	Panel	Total_CD3	TotalEventCount	pctG_ Viable	pctG_ CD45+	pctG_ CD3+	pctG_ CD3+CD4+	pctG_ CD4+ CCR5+	pctG_ CD4+ CD38+HLADR-	pctG_ CD4+ CD38+HLADR+	pctG_ CD4+ CD38-HLADR+	pctG_ CD4+ CD38-HLADR-	pctG_ CD3+CD8+	pctG_ CD8+ CCR5+	pctG_ CD8+ CD38+HLADR-	pctG_ CD8+ CD38+HLADR+	pctG_ CD8+ CD38-HLADR+	pctG_ CD8+ CD38-HLADR-	pctG_ CD45+ CD14+	pctG_ CD14+ CCR5+	Visitnumber	DateofRisk	Datecollected	Age_year	Datecollected	DateofRisk	Trichinfection	BV	Gonorrhea	Chlamydia	Non_Trich_infection	Contraception	unprotectedsex7days	unprotectedpartners6mo	Condom_only	Condom_other	Contracep_other	Nocontraception	LMP	Menstrual_phase
1001	3	22	2011	2011-03-22		Cytobrush	1589	2810000	97.8	0.14	41.3	61	40.8	4.14	4.68	29.3	61.8	32.9	70.6	1.58	16.6	58.2	23.7	22.1	37.8	V2.X	2011-02-15	2011-03-22	47	2011-03-22	2011-02-15	0	0	0	0	0	1	2	1	1	0	0	1	2011-03-03	2
1002	4	7	2011	2011-04-07		Cytobrush	1858.62	1030000	92.9	0.32	60.7	69.4	63.7	13.1	11.1	19.9	55.9	23.3	75.1	7.14	18.7	25.1	49.1	4.72	86.9	V2	2011-04-07	2011-04-07	40	2011-04-07	2011-04-07	1	0	0	0	0	2	1	1	0	1	0	1	2011-03-21	2
1003	2	15	2011	2011-02-15	Low Event count	Cytobrush	1399.43	48124	34.6	19.5	43.1	0.071	100	0	0	100	0	2.93	9.76	80.5	4.88	4.88	9.76	0.49	50	V2	2011-02-15	2011-02-15	46	2011-02-15	2011-02-15	1	0	0	0	0	2	4	4	0	1	0	1	2011-02-10	1
1004	3	17	2011	2011-03-17		Cytobrush	376	81121	72.4	0.97	66	46.8	85.1	11.4	8.57	35.4	44.6	46.8	81.7	15.4	5.14	26.9	52.6	0.88	100	V2	2011-03-17	2011-03-17	36	2011-03-17	2011-03-17	0	0	0	0	0	1	1	1	1	0	0	1	2011-01-17	2
1006	2	17	2011	2011-02-17		Cytobrush	3878.72	5000000	92	0.16	52.7	46.5	59.8	13.4	4.19	9.39	73	45.8	76.8	10.8	4.77	14.3	70.1	23.7	63	V2	2011-02-17	2011-02-17	44	2011-02-17	2011-02-17	1	0	0	0	0	2	1	1	0	1	0	1	2011-01-19	2
1007	3	24	2011	2011-03-24	Low Event count	Cytobrush	90.9518	40748	9.07	4.76	51.7	28.6	96.2	11.5	3.85	19.2	65.4	30.8	100	21.4	35.7	21.4	21.4	5.11	100	V2	2011-03-24	2011-03-24	44	2011-03-24	2011-03-24	0	0	0	0	0	1	7	1	1	0	0	1	2011-03-01	2
1010	2	17	2011	2011-02-17		Cytobrush	2704.34	6300000	98.4	0.082	53.2	65.5	41.7	16.3	9.3	16.9	57.5	28.6	79.1	9.16	19.2	27.6	44	8	34.6	V2	2011-02-17	2011-02-17	47	2011-02-17	2011-02-17	0	0	0	0	0	2	0	1	0	1	0	1	2000-01-01	3
1011	3	29	2011	2011-03-29		Cytobrush	9792.78	3000000	71.9	1	45.4	36.5	65.7	7.18	6.29	25.3	61.2	53.5	81	5.78	19.6	24	50.6	36.1	88.4	V2	2011-03-29	2011-03-29	45	2011-03-29	2011-03-29	1	0	0	0	0	0	3	1	0	0	0	0	2011-03-10	2
1013	2	17	2011	2011-02-17		Cytobrush	1940.85	3580000	98	0.12	46.1	61.4	70.6	13.1	14.1	25.4	47.3	28.5	83.5	18.5	29.2	24.9	27.3	6.33	69.6	V2	2011-02-17	2011-02-17	46	2011-02-17	2011-02-17	0	0	0	0	0	1	5	2	1	0	0	1	2011-02-04	1
1016	2	17	2011	2011-02-17		Cytobrush	16719.2	6000000	87.3	0.59	54.1	66.7	29.8	9.58	3.57	8.8	78.1	22.9	73.2	8.16	22.7	20.5	48.7	6.51	80.5	V2	2011-02-17	2011-02-17	39	2011-02-17	2011-02-17	1	1	0	0	1	2	0	0	0	1	0	1	2011-02-04	1
1018	3	23	2011	2011-03-23		Cytobrush	603.855	2060000	98.4	0.045	66.2	46.9	65	6.64	2.8	25.9	64.7	38.7	77.5	7.2	4.66	15.7	72.5	3.47	46.9	V2	2011-03-23	2011-03-23	47	2011-03-23	2011-03-23	0	0	0	0	0	3	0	1	0	0	1	1	2011-02-25	2
1019	3	28	2011	2011-03-28		Cytobrush	10706.4	8010000	97.6	0.33	41.5	71.2	64.8	18.3	27.5	19	35.2	19	69.3	10.6	44.4	22.4	22.6	34.1	81.6	V2	2011-03-28	2011-03-28	38	2011-03-28	2011-03-28	0	0	1	0	1	2	4	11	0	1	0	1	2011-02-28	2
1021	3	22	2011	2011-03-22		Cytobrush	218.391	116090	54.1	0.67	51.9	27.5	78.3	3.33	16.7	36.7	43.3	55	81.7	6.67	21.7	38.3	33.3	6.43	96.3	V2	2011-03-22	2011-03-22	43	2011-03-22	2011-03-22	0	1	0	1	1	2	1	3	0	1	0	1	2011-03-25	1
1022	3	31	2011	2011-03-31		Cytobrush	18362.2	1450000	46.2	6.48	42.3	57.7	50.5	11.1	6.6	15.9	66.4	34.1	90	8.08	54.1	16.3	21.5	28.9	90.3	V2.X	2011-03-17	2011-03-31	28	2011-03-31	2011-03-17	0	0	0	0	0	1	1	1	1	0	0	1	2011-03-16	2
1024	3	21	2011	2011-03-21		Cytobrush	698.201	5500000	99.8	0.02	63.6	54.1	57.4	16.6	1.88	18.5	63	40.6	71.1	4.64	9.64	31.1	54.6	4.98	40.7	V2	2011-03-21	2011-03-21	37	2011-03-21	2011-03-21	0	0	0	0	0	1	0	0	1	0	0	1	2011-03-15	1
1025	3	21	2011	2011-03-21		Cytobrush	11511	2010000	65.6	1.5	58.2	55.7	81.9	12.9	6.04	22.3	58.8	33	84.8	11.5	12.3	19.4	56.8	18.4	87.6	V2	2011-03-21	2011-03-21	43	2011-03-21	2011-03-21	1	0	0	0	0	2	1	2	0	1	0	1	2011-03-01	2
1026	3	22	2011	2011-03-22		Cytobrush	1112.38	350904	89.9	0.54	65.3	44.7	73.8	24.1	4.23	5.63	66	46.9	94.4	15.7	7.49	14.6	62.2	11.6	75.3	V2	2011-03-22	2011-03-22	36	2011-03-22	2011-03-22	1	0	0	0	0	1	1	3	1	0	0	1	2011-02-27	2
1027	3	28	2011	2011-03-28		Cytobrush	580.496	50043	38.5	5.99	50.3	55.7	58.5	12.4	22	18.9	46.7	25.3	87.8	4.76	42.9	27.2	25.2	11.5	92.5	V2	2011-03-28	2011-03-28	38	2011-03-28	2011-03-28	0	0	0	1	1	1	1	5	1	0	0	1	2011-03-02	2
1028	4	13	2011	2011-04-13		Cytobrush	1295.81	300000	35.3	1.93	63.4	43.3	69.6	11.6	10.3	19.9	58.2	46.7	93.1	7.26	14.4	29.2	49.2	4.29	92	V2	2011-04-13	2011-04-13	43	2011-04-13	2011-04-13	0	1	0	0	1	0	0	2	0	0	0	0	2011-04-02	1
1030	4	19	2011	2011-04-19		Cytobrush	1851.07	4000000	99.2	0.075	62.2	49.8	35	8.9	2.17	14.2	74.7	45.5	56.4	6.89	8.67	24.3	60.1	7.54	22.3	V2	2011-04-19	2011-04-19	38	2011-04-19	2011-04-19	1	0	0	0	0	3	1	2	0	0	1	1	2011-03-24	2
1031	3	24	2011	2011-03-24		Cytobrush	582.413	901484	96.6	0.11	60.8	27.1	59.5	10.1	5.06	14.6	70.3	51.9	67.3	20.8	22.1	16.5	40.6	1.66	68.8	V2	2011-03-24	2011-03-24	41	2011-03-24	2011-03-24	0	0	0	0	0	1	1	1	1	0	0	1	2011-02-14	2
1033	4	12	2011	2011-04-12		Cytobrush	363.042	72933	64.1	1.36	57.1	53.3	88.1	27.5	18.7	11.4	42.5	34.3	89.5	22.6	18.5	14.5	44.4	19.2	86.9	V2	2011-04-12	2011-04-12	40	2011-04-12	2011-04-12	1	0	0	0	0	1	3	3	1	0	0	1	2011-03-19	2
1036	4	18	2011	2011-04-18	Low Event count	Cytobrush	87.2505	15554	63.6	1.4	63	46	75	7.5	2.5	17.5	72.5	43.7	94.7	5.26	5.26	26.3	63.2	0.72	100	V1.3	2010-10-14	2011-04-18	42	2011-04-18	2010-10-14	0	0	0	0	1	0	6	8	0	0	0	0	2011-04-07	1
1037	4	26	2011	2011-04-26	Low Event count	Cytobrush	48.1376	23709	51.3	1.54	25.7	10.4	100	0	20	20	60	29.2	78.6	14.3	21.4	7.14	57.1	0.53	100	V2	2011-04-26	2011-04-26	46	2011-04-26	2011-04-26	0	0	0	0	0	1	0	1	1	0	0	1	2000-01-01	3
1039	4	26	2011	2011-04-26		Cytobrush	406.439	60287	29.4	4.47	51.3	35.5	89.6	11.8	15.3	35.4	37.5	57.6	88	5.13	21.4	44.9	28.6	5.81	82.6	V2	2011-04-26	2011-04-26	41	2011-04-26	2011-04-26	0	0	0	0	0	0	0	1	0	0	0	0	2011-04-14	1
1047	3	22	2011	2011-03-22		Cytobrush	3537.99	3770000	97.3	0.15	64.3	43.1	85.8	15.3	10.1	24.9	49.7	45.2	67.3	17.5	34.5	16.7	31.3	9.83	65	V2	2011-03-22	2011-03-22	39	2011-03-22	2011-03-22	1	0	0	0	0	1	0	2	1	0	0	1	2011-03-18	1
1052	2	15	2011	2011-02-15		Cytobrush	1542.16	712320	53.5	1.41	28.7	52.8	33	23.2	7.13	14.4	55.2	39.9	24.7	20.5	14.5	15.3	49.8	38	67.9	V1.1	2011-01-11	2011-02-15	44	2011-02-15	2011-01-11	0	0	0	0	0	0	0	3	0	0	0	0	2011-02-03	1
1053	2	22	2011	2011-02-22	Low Event count	Cytobrush	34.9026	658094	2.44	10.4	2.09	45.7	100	12.5	6.25	12.5	68.8	31.4	81.8	27.3	18.2	0	54.5	0.18	66.7	V1.1	2011-01-19	2011-02-22	42	2011-02-22	2011-01-19	0	0	0	0	0	0	7	21	0	0	0	0	2011-02-01	2
1055	3	17	2011	2011-03-17		Cytobrush	684.619	471384	93.1	0.24	65	62.2	78.5	6.48	1.85	19	72.7	31.7	63.6	17.3	3.64	13.2	65.9	0.75	87.5	V1.1	2011-01-11	2011-03-17	43	2011-03-17	2011-01-11	0	0	0	0	0	1	1	2	1	0	0	1	2011-02-20	2
1056	1	25	2011	2011-01-25		Cytobrush	350.443	170000	85.7	0.57	42.2	45.3	73.6	13.8	8.18	32.7	44.7	45.6	69.4	16.2	11.9	22.5	48.7	2.29	63.2	V1.1	2011-01-11	2011-01-25	40	2011-01-25	2011-01-11	0	0	0	0	0	1	17	21	1	0	0	1	2011-01-03	2
1057	2	10	2011	2011-02-10		Cytobrush	254.124	241435	44.5	2.17	10.9	47.1	60.8	9.17	9.17	14.2	67.5	29.4	78.7	18.7	14.7	9.33	57.3	6.78	84.8	V1.1	2011-01-13	2011-02-10	37	2011-02-10	2011-01-13	0	0	0	0	0	1	8	10	1	0	0	1	2000-01-01	3
1058	4	6	2011	2011-04-06		Cytobrush	2458.38	4110000	97.8	0.11	55.6	59.8	55.9	14.5	4.68	18.2	62.6	33.3	59.7	11.6	22.5	20.1	45.7	19.8	39.8	V1.2	2001-01-13	2011-04-06	41	2011-04-06	2001-01-13	1	0	0	0	0	1	3	1	1	0	0	1	2011-03-28	1
1059	3	24	2011	2011-03-24		Cytobrush	1801.05	328748	16.7	5.15	63.7	55.7	90.3	5.68	2.79	18.1	73.4	33.6	91.1	11.6	4.63	15.2	68.6	8.12	67.4	V1.0	2011-03-24	2011-03-24	41	2011-03-24	2011-03-24	0	0	0	0	0	1	0	5	1	0	0	1	2011-01-11	2
1060	3	31	2011	2011-03-31	Low Event count	Cytobrush	33.3704	1980000	5.28	0.21	15.2	32.4	72.7	9.09	9.09	9.09	72.7	26.5	66.7	22.2	55.6	11.1	11.1	5.83	61.5	V1.0	2011-03-31	2011-03-31	45	2011-03-31	2011-03-31	1	1	0	0	1	1	2	1	1	0	0	1	2011-03-18	1
1061	3	31	2011	2011-03-31		Cytobrush	1322.06	2540000	98.4	0.087	60.8	32.3	55.8	7.76	3.53	16	72.5	61.1	81.3	15.6	11.7	14.8	57.9	2.22	72.9	V1.0	2011-03-31	2011-03-31	45	2011-03-31	2011-03-31	0	1	0	0	1	0	3	6	0	0	0	0	2011-03-19	1
1062	3	31	2011	2011-03-31		Cytobrush	1113.14	89107	38.6	4.67	69.3	40.4	88.2	8.89	2.89	10.4	78.2	54.8	96.6	11.1	9.84	19.3	59.7	2.37	92.1	V1.0	2011-03-31	2011-03-31	41	2011-03-31	2011-03-31	1	0	0	0	0	1	4	2	1	0	0	1	2011-03-25	1
1063	3	31	2011	2011-03-31		Cytobrush	3395.75	4080000	31.2	0.57	46.8	46.4	81.9	7.57	3.75	11.1	77.6	45.3	96.8	11.5	20.2	16.4	52	23.6	99.9	V1.0	2011-03-31	2011-03-31	41	2011-03-31	2011-03-31	0	0	0	0	0	1	0	0	1	0	0	1	2000-01-01	3
1064	4	4	2011	2011-04-04		Cytobrush	1799.01	371030	82.7	1.3	45.1	63.7	47.5	10.4	12.5	17.5	59.6	26.1	65.3	5.74	35.5	31.3	27.4	28.9	72.2	V1.0	2011-04-04	2011-04-04	43	2011-04-04	2011-04-04	0	1	0	1	1	3	20	12	0	0	1	1	2011-03-18	2
1065	4	4	2011	2011-04-04	Low Event count	Cytobrush	33.8939	8016	15.9	20.3	13.1	2.94	100	100	0	0	0	20.6	85.7	14.3	42.9	28.6	14.3	0.77	100	V1.0	2011-04-04	2011-04-04	41	2011-04-04	2011-04-04	0	0	0	0	1	3	1	11	0	0	1	1	2011-03-10	2
1066	4	4	2011	2011-04-04		Cytobrush	250.878	56385	10.9	7.85	52	25.2	92.1	1.59	12.7	28.6	57.1	63.2	98.1	14.6	4.43	19.6	61.4	1.25	100	V1.0	2011-04-04	2011-04-04	42	2011-04-04	2011-04-04	0	0	0	0	0	1	0	1	1	0	0	1	2011-03-24	1
1067	4	4	2011	2011-04-04		Cytobrush	228.722	63951	33.7	2.68	39.6	46.7	86.9	11.2	6.54	13.1	69.2	43.7	79	17	15	10	58	13	80	V1.0	2011-04-04	2011-04-04	37	2011-04-04	2011-04-04	1	0	0	0	0	1	1	1	1	0	0	1	2011-03-17	2
1068	4	6	2011	2011-04-06		Cytobrush	7949	724248	55.4	3.18	62.3	57.6	91.4	23.7	13.3	16.4	46.6	29.5	92.5	24.3	27.2	18.8	29.7	23.4	86.4	V1.0	2011-04-06	2011-04-06	46	2011-04-06	2011-04-06	1	0	0	0	0	1	1	1	1	0	0	1	2011-03-11	2
1069	4	6	2011	2011-04-06		Cytobrush	277.252	83185	26.7	2.19	57	32.1	85.4	4.49	14.6	39.3	41.6	52.7	93.8	17.1	16.4	15.8	50.7	5.35	100	V1.0	2011-04-06	2011-04-06	39	2011-04-06	2011-04-06	1	0	0	0	0	1	1	2	1	0	0	1	2011-03-22	2
1070	4	7	2011	2011-04-07		Cytobrush	809.268	150933	35.9	2.33	64.1	37	77.6	25.1	11.4	14.7	48.8	53.7	87.1	19.8	28.3	14.5	37.3	6.82	94.2	V1.0	2011-04-07	2011-04-07	35	2011-04-07	2011-04-07	0	0	0	0	0	2	1	3	0	1	0	1	2010-01-15	3
1071	4	13	2011	2011-04-13		Cytobrush	2580.29	3800000	62	0.37	29.6	56.2	66.4	11	7.16	19.3	62.5	27.6	87.7	18.2	26.3	19.1	36.4	42.7	74.9	V1.0	2011-04-13	2011-04-13	31	2011-04-13	2011-04-13	0	0	0	0	0	1	0	0	1	0	0	1	2011-04-01	1
1072	4	14	2011	2011-04-14		Cytobrush	4095.9	8000000	99.5	0.096	53.6	49.4	55.5	10.6	3.25	13	73.2	43.6	64.5	2.9	8.7	33.8	54.6	17.1	28.6	V1.0	2011-04-14	2011-04-14	48	2011-04-14	2011-04-14	1	0	0	0	0	2	0	0	0	1	0	1	2011-03-25	2
1073	4	18	2011	2011-04-18	Low Event count	Cytobrush	104.406	103680	53	0.38	50	18.1	100	5.26	10.5	15.8	68.4	66.7	90	12.9	1.43	1.43	84.3	1.43	33.3	V1.0	2011-04-18	2011-04-18	42	2011-04-18	2011-04-18	0	0	0	0	0	1	0	20	1	0	0	1	2011-04-04	1
1075	4	21	2011	2011-04-21		Cytobrush	3707.15	347568	87.3	1.66	73.6	34.8	82.7	2.1	1.01	46.1	50.8	28.8	84.2	14.1	10.4	20.5	55	3.12	85.4	V1.X	2011-04-19	2011-04-21	44	2011-04-21	2011-04-19	0	0	0	0	0	0	7	6	0	0	0	0	2011-04-03	2
1076	4	19	2011	2011-04-19		Cytobrush	2085.01	255886	48.7	2.66	62.9	55.2	87	12.2	12.6	14.7	60.5	37	91.6	9.31	40.8	20.4	29.6	10.3	77.8	V1.0	2011-04-19	2011-04-19	44	2011-04-19	2011-04-19	1	0	0	0	0	1	1	1	1	0	0	1	2011-04-03	2
1077	4	21	2011	2011-04-21		Cytobrush	1375.28	2410000	90.1	0.091	69.6	73.4	74.8	2.57	0.69	12.7	84	21.5	78.1	2.36	5.39	35.4	56.9	1.71	70.6	V1.0	2011-04-21	2011-04-21	42	2011-04-21	2011-04-21	1	0	0	0	0	1	2	1	1	0	0	1	2011-04-16	1
1084	5	10	2011	2011-05-10		Cytobrush	762.694	62522	40.7	4.75	63.1	63	64.4	9.56	5.82	11.2	73.4	31.2	82.4	9.24	8.82	29	52.9	13.2	52.5	V1.0	2011-05-10	2011-05-10	44	2011-05-10	2011-05-10	1	0	0	0	0	1	0	0	1	0	0	1	2011-04-09	2
2002	3	23	2011	2011-03-23	Low Event count	Cytobrush	58.019	79641	6.19	3.91	30.1	1.72	0	0	0	0	100	1.72	0	0	100	0	0	1.55	66.7	V2	2011-03-23	2011-03-23	33	2011-03-23	2011-03-23	0	0	0	0	0	1	3	2	1	0	0	1	2011-03-13	1
2003	4	27	2011	2011-04-27		Cytobrush	1643.62	225672	50.2	3.32	43.7	56.7	78.3	12.3	10.7	30.9	46.1	33.5	83.1	11.3	35.6	32.3	20.9	21.9	92.3	V2	2011-04-27	2011-04-27	33	2011-04-27	2011-04-27	0	0	0	0	0	1	1	5	1	0	0	1	2011-04-22	1
4003	2	17	2011	2011-02-17		Cytobrush	630.169	207189	14.5	5.7	36.8	34.7	90.9	4.11	1.37	21.9	72.6	54	96.2	15.2	3.81	11.1	69.8	0.18	100	V2	2011-02-17	2011-02-17	55	2011-02-17	2011-02-17	0	0	0	0	0	0	0	0	0	0	0	0	2000-01-01	3
4004	2	22	2011	2011-02-22	Low Event count	Cytobrush	38.0041	17158	46.4	10.2	4.68	21.1	75	0	12.5	25	62.5	60.5	73.9	21.7	0	21.7	56.5	0.25	100	V2	2011-02-22	2011-02-22	31	2011-02-22	2011-02-22	0	0	0	0	0	1	0	0	1	0	0	1	2011-01-25	2
4006	3	22	2011	2011-03-22		Cytobrush	712.591	276557	52	0.83	59.7	56.9	58.1	5.39	4.17	33.1	57.4	35.1	66.3	11.1	5.95	20.6	62.3	4.83	72.4	V2	2011-03-22	2011-03-22	47	2011-03-22	2011-03-22	0	0	0	0	0	1	1	1	1	0	0	1	2011-03-04	2
4008	2	10	2011	2011-02-10		Cytobrush	1390.61	332295	26	3.06	52.6	50.1	80.6	7.32	2.73	12.1	77.9	44.3	85.6	5.68	9.58	15.6	69.2	8.66	95.6	V2	2011-02-10	2011-02-10	51	2011-02-10	2011-02-10	0	0	0	0	0	2	0	7	0	1	0	1	2000-01-01	3
4009	2	22	2011	2011-02-22		Cytobrush	2116.5	89916	56.7	7.17	57.9	53.7	92.4	7.83	3.61	14.7	73.9	41	87.9	31.3	4.72	11.3	52.6	2.76	94.1	V2	2011-02-22	2011-02-22	54	2011-02-22	2011-02-22	0	0	0	0	0	0	1	1	0	0	0	0	2000-01-01	3
4013	3	24	2011	2011-03-24		Cytobrush	1809.78	3210000	99.6	0.083	68.2	64.2	62.4	16.5	10.8	19.3	53.4	30.3	67.9	18.7	11.1	15.2	55	2.02	70.4	V2	2011-03-24	2011-03-24	48	2011-03-24	2011-03-24	0	0	0	0	0	1	0	1	1	0	0	1	2000-01-01	3
4014	3	9	2011	2011-03-09		Cytobrush	7682.94	892776	77.1	1.39	80.3	45.7	89.3	2.49	1.94	28	67.5	50.5	90.5	3.55	2.51	22.9	71	4.68	78.5	V2	2011-03-09	2011-03-09	48	2011-03-09	2011-03-09	1	0	0	0	0	1	2	3	1	0	0	1	2000-01-01	1
4015	3	23	2011	2011-03-23		Cytobrush	1815.02	802008	89	0.39	65.2	51.2	89.1	12.1	9.31	31	47.6	39.4	88.5	15.8	17.7	33.2	33.2	6.87	93.7	V2	2011-03-23	2011-03-23	49	2011-03-23	2011-03-23	0	0	0	0	0	0	0	0	0	0	0	0	2011-03-01	3
4016	4	4	2011	2011-04-04	Low Event count	Cytobrush	36.8847	123365	35.4	0.82	10.3	51.4	73.7	26.3	5.26	26.3	42.1	32.4	91.7	0	41.7	25	33.3	15.9	78.9	V2	2011-04-04	2011-04-04	41	2011-04-04	2011-04-04	0	0	0	0	0	3	0	1	0	0	1	1	2000-01-01	2
4018	3	17	2011	2011-03-17		Cytobrush	3012.83	244920	48.1	2.88	88.8	70.7	72.5	14.1	3.86	10.1	72	20.5	86.4	19.7	4.85	9.39	65.9	2.45	96.4	V2	2011-03-17	2011-03-17	54	2011-03-17	2011-03-17	0	0	0	0	0	0	0	0	0	0	0	0	2011-03-20	3
4019	3	22	2011	2011-03-22		Cytobrush	487.775	95413	81.5	0.87	72.1	41.3	83.2	13.4	8.42	11.9	66.3	50.9	96	8.84	9.64	21.3	60.2	3.39	87	V2	2011-03-22	2011-03-22	57	2011-03-22	2011-03-22	0	0	0	0	0	2	0	1	0	1	0	1	2000-01-01	3
4020	4	5	2011	2011-04-05		Cytobrush	4274.3	782016	63.9	2.64	32.4	50	76.6	27.4	22.1	13.1	37.5	45.5	91.1	34.9	29.9	10.4	24.7	49.4	82.6	V2	2011-04-05	2011-04-05	51	2011-04-05	2011-04-05	0	0	0	0	0	0	0	0	0	0	0	0	2000-01-01	1
																																												2011-03-26
																															Notes:
																															Menstrual phase: 1=luteal phase, 2=follicular phase, 3=menopause
																															Condom_other: using condom+ other form of contraception
